# Supplementary material for: Prognostic significance and temporal patterns of glycemic variability in critically ill non-diabetic patients with ischemic stroke: a retrospective multicenter cohort study
Source: Front Neurol. 2026 Jun 12;17:1825235. doi: 10.3389/fneur.2026.1825235 (PMC13303125; doi:10.3389/fneur.2026.1825235)
Supplement: Supplementary file 2 [file Supplementary_File_2.xlsx]

## Sheet: Contents
Additional File : Supplementary Tables
Content
Table S1. Coding Table for IDs 9/10 of Extracted Non-Diabetic Ischemic Stroke Patients
Table S2. List of the collected covariates
Table S3. Baseline characteristics of ND-IS patients stratified by GV quartiles in validation cohort
Table S4. Lasso regression model coefficient table
Table S5.Optimal risk stratification cut-off points for GV on mortality outcomes
Table S6. Association of the optimal risk stratification cut-off point and mortality outcomes
Table S7. Subgroup analysis for association of glycaemic variability and 28-day ICU mortality.
Table S8. Subgroup analysis for association of glycaemic variability and 90-day ICU mortality.
Table S9. Subgroup analysis for association of glycaemic variability and 180-day ICU mortality.
Table S10. Subgroup analysis for association of glycaemic variability and 365-day ICU mortality.
Table S11. Incremental predictive value of glycemic variability for mortality outcomes assessed by net reclassification improvement (NRI) and integrated discrimination improvement (IDI)
Table S12. Association of GV and mortality outcomes after excluding patients who died within three days of ICU admission
Table S13. Sensitivity analysis for the relationships between GV and mortality outcomes varied by ICU length of stay (≤3 days vs. >3 days)
Table S14. Sensitivity analysis for GV and mortality outcomes after adjustment by Model 3 with total blood glucose measurement count, average sampling interval and total duration hours.
Table S15. Sensitivity analysis of glycemic variability and mortality outcomes using Winsorized outliers

## Sheet: Table S1
Table S1. Coding Table for IDs 9/10 of Extracted Non-Diabetic Ischemic Stroke Patients
name	icd_code
Cerebral infarction due to embolism	I6341, I6342, I6343, I6344, I6310, I63111, I63112, I63113, I63119, I6312, I63131, I63132, I63133, I63139, I6319, I6340, I63411, I63412, I63413, I63419, I63421, I63422, I63441, I63442, I63443, I63449, I6349, 43411
Cerebral infarction due to thrombosis	I6300, I63011, I63012, I63013, I6302, I63031, I63032, I63039, I6309, I6330, I63311, I63312, I63313, I63319, I63321, I63322, I63331, I63332, I63333, I63341, I63342, I63343, I63349, I6339, 43401, I636
Cerebral infarction due to unspecified occlusion or stenosis	I635, I6351, I63519, I6352, I6353, I6354, I6320, I63211, I63212, I63213, I63219, I6322, I63231, I63232, I63233, I63239, I6329, I6350, I63511, I63512, I63513, I63521, I63522, I63523, I63529, I63531, I63532, I63533, I63539, I63541, I63542, I63543, I63549, I6359, 43491
Occlusion and stenosis with cerebral infarcton	43301, 43311, 43321, 43331, 43381, 43391
Other cerebral infarction	I638, I6381, I6389, I639
Type 1 diabetes mellitus	O24013,E1011,E1029,E10311,E103213,E103219,E10329,E103291,E103292,E103293,E103299,E10339,E103393,E103411,E103413,E10349,E103491,E103492,E103493,E10351,E103511,E103512,E103513,E103519,E103522,E103531,E103539,E103559,E103592,E103593,E103599,E1036,E1039,E1044,E1049,E1052,E1059,E10610,E10618,E10620,E10622,E10628,E10641,E1069,E108,E1069,E108,O24011,O24012,O2402,O2403
Type 2 diabetes mellitus	O24111,O24113,O2413,E1100,E1101,E1129,E11311,E113212,E113213,E113219,E11329,E113291,E113292,E113293,E113299,E113311,E113313,E113319,E11339,E113391,E113393,E113399,E11341,E113413,E113492,E113493,E113499,E11351,E113511,E113512,E113513,E113519,E113521,E113519,E113521,E113522,E113553,E11359,E113591,E113592,E113593,E113599,E1141,E1144,E1149,E1159,E11620,E11641,O24112,O2412
Secondary diabetes mellitus	24910 , 24921 , 24930 , 24931 , 24970 , 24971 , 24900 , 24901 , 24911 , 24920 , 24940 , 24941 , 24950 , 24951 , 24960 , 24961 , 24961 , 24980 , 24981 , 24990 , 24991
Diabetes mellitus due to underlying condition	E0800,E0810,E0822,E08319,E083513,E0840,E0842,E0843,E0843,E08649,E0865,E089
Drug or chemical induced diabetes mellitus	E0900,E0910,E0921,E0922,E093299,E0940,E0942,E0943,E09621,E09649,E0965,E098,E099
Other specified diabetes mellitus	E1300,E1310,E1311,E1321,E1322,E1329,E1340,E1342,E1359,E13622,E13649,E1365,E1369,E139,E13622,E13649,E1365,E1369,E139,E9323
Gestational diabetes mellitus	O24410,O24414,O24419,O24420,O24424,O24430,O24439
Other diabetes mellitus	O24311,O24313,O2432,O2433,O24425,O24429,O24434,O24912,O24919,O2493,O24911,O24913,O2492,P700,P701,P702,25020,25022,25030,25032,2714,3572,36201,36202,36203,36204,36205,36206,36207,36229,36641,64801,64803,64804,9623,E9323,O24011,O24012,E13622,E13649,E1365,E1369,E139,E9323,R7303,25010

## Sheet: Table S2
Table S2. List of the collected covariates​
List of Covariates for the Fully Adjusted Cox Model (Model 3)​
Demographic Characteristics	age, sex, ethnicity, and weight
Comorbid Conditions	CAD,COPD,HF,MI, ischemic heart disease, AF, hypertension, sepsis, anemia, renal failure, CA, hyperlipidemia, cirrhosis, hepatitis, CKD, AKI, and COVID-19
Laboratory Parameters	WBC,RBC,PT, platelet count, SCr,APTT, hematocrit, MCH, MCHC, RDW, Hb, BUN, Glu, INR, ALT, AST, electrolytes (Na, K, Ca, Mg, Cl), anion gap, and bicarbonate levels
Vital Signs	HR, RR, body temperature,SpO₂, SBP, and DBP
Medications	antiplatelet agents, statins,ACEIs, ARBs, β-blockers, vasoactive agents, insulin, antibiotics, glucocorticoids, nephrotoxic drugs, antihypertensive agents, and vasopressin
Disease Severity Scores	APSIII, OASIS, SAPSII, SOFA, GCS, SIRS, CCI
Therapeutic Interventions	CRRT, MV, antidiabetic therapy, and antihypertensive therapy
coronary artery disease,CAD,chronic obstructive pulmonary disease,COPD,heart failure,HF,myocardial infarction,MI,atrial fibrillation,AF,malignancy,CA,chronic kidney disease,CKD,acute kidney injury,AKI,white blood cell,WBC,red blood cell,RBC,prothrombin time,PT,serum creatinine,SCr,activated partial thromboplastin time ,APTT, hematocrit, mean corpuscular hemoglobin,MCH,mean corpuscular hemoglobin …

## Sheet: Table S3
Table S3. Baseline characteristics of ND-IS patients stratified by GV quartiles in validation cohort
Characteristics	Overall	Q1	Q2	Q3	Q4	p-value
	N = 183	N = 42	N = 46	N = 51	N = 44
Age	71.00 (59.00 - 81.00)	68.00 (54.00 - 82.00)	72.50 (62.00 - 80.00)	71.00 (60.00 - 82.00)	71.00 (66.00 - 79.50)	0.729
Sex						0.31
Female	81.00 (44.26%)	20.00 (47.62%)	18.00 (39.13%)	19.00 (37.25%)	24.00 (54.55%)
Male	102.00 (55.74%)	22.00 (52.38%)	28.00 (60.87%)	32.00 (62.75%)	20.00 (45.45%)
weight	76.80 (64.00 - 93.70)	72.03 (61.00 - 84.00)	85.00 (70.00 - 100.45)	82.00 (64.00 - 95.40)	72.05 (62.15 - 86.60)	0.03
Vital sign
Systolic Blood Pressure (SBP)	129.92 (114.88 - 146.09)	139.24 (124.10 - 158.42)	129.36 (119.00 - 146.00)	129.92 (114.00 - 141.00)	120.92 (104.87 - 139.26)	0.005
Respiratory Rate (RR)	19.48 (16.63 - 21.97)	18.56 (16.63 - 20.56)	19.29 (16.48 - 22.69)	20.86 (17.10 - 22.40)	19.96 (16.57 - 22.00)	0.256
Heart Rate (HR)	80.11 (71.53 - 89.64)	77.22 (69.00 - 82.94)	80.72 (74.62 - 93.78)	82.04 (71.23 - 88.09)	81.82 (72.51 - 95.07)	0.128
Diastolic Blood Pressure (DBP)	87.81 (76.33 - 95.60)	92.59 (82.76 - 101.28)	88.66 (81.00 - 93.79)	86.03 (76.33 - 95.60)	85.34 (73.96 - 91.57)	0.047
Pulse Oximetry Saturation (SpO₂)	97.40 (96.00 - 98.62)	97.28 (95.97 - 98.70)	97.31 (95.63 - 98.97)	97.37 (95.91 - 98.20)	97.93 (96.99 - 98.94)	0.136
Temperature	98.48 (98.06 - 99.07)	98.38 (98.00 - 98.80)	98.72 (98.22 - 99.36)	98.44 (98.05 - 99.06)	98.58 (98.02 - 99.17)	0.263
Severity score
Sequential Organ Failure Assessment (SOFA)	4.00 (2.00 - 6.00)	2.00 (1.00 - 3.00)	4.50 (2.00 - 7.00)	5.00 (3.00 - 6.00)	5.00 (3.00 - 8.00)	<0.001
Acute Physiology Score III (APS III)	42.00 (29.00 - 54.00)	33.00 (23.00 - 44.00)	39.00 (28.00 - 57.00)	43.00 (32.00 - 54.00)	49.00 (40.50 - 65.00)	<0.001
Systemic Inflammatory Response Syndrome (SIRS)	2.00 (2.00 - 3.00)	2.00 (2.00 - 2.00)	3.00 (2.00 - 3.00)	2.00 (2.00 - 3.00)	3.00 (2.00 - 3.00)	0.008
Simplified Acute Physiology Score II (SAPS II)	34.00 (27.00 - 46.00)	29.00 (22.00 - 34.00)	36.50 (28.00 - 52.00)	35.00 (28.00 - 43.00)	38.50 (31.50 - 52.50)	<0.001
OxfordOxford Acute Severity of Illness Score (OASIS)	33.00 (27.00 - 40.00)	29.50 (23.00 - 34.00)	32.00 (26.00 - 41.00)	32.00 (28.00 - 40.00)	35.00 (29.50 - 41.00)	0.007
Glasgow Coma Scale (GCS)	14.00 (11.00 - 15.00)	14.00 (12.00 - 15.00)	13.00 (10.00 - 15.00)	14.00 (11.00 - 15.00)	14.00 (10.00 - 15.00)	0.354
Charlson Comorbidity Index (CCI)	7.00 (5.00 - 8.00)	5.50 (4.00 - 8.00)	7.00 (5.00 - 8.00)	7.00 (4.00 - 9.00)	7.00 (6.00 - 9.00)	0.267
Pathos score	2.00 (1.00 - 3.00)	2.00 (1.00 - 2.00)	2.00 (1.00 - 3.00)	2.00 (2.00 - 3.00)	2.50 (2.00 - 3.00)	<0.001
Acute Physiology and Chronic Health Evaluation II (APACHE II)	17.00 (12.00 - 22.00)	11.50 (9.00 - 17.00)	17.00 (14.00 - 21.00)	19.00 (14.00 - 22.00)	19.50 (15.00 - 27.00)	<0.001
Shock index	1.01 (0.72 - 1.34)	0.80 (0.60 - 1.13)	1.03 (0.82 - 1.30)	1.03 (0.71 - 1.29)	1.13 (0.93 - 1.46)	0.002
Comorbidity
Congestive heart failure (CHF)						0.023
No	171.00 (93.44%)	42.00 (100%)	43.00 (93.48%)	49.00 (96.08%)	37.00 (84.09%)
Yes	12.00 (6.56%)	0.00 (0%)	3.00 (6.52%)	2.00 (3.92%)	7.00 (15.91%)
Anemia						0.015
No	117.00 (63.93%)	35.00 (83.33%)	30.00 (65.22%)	27.00 (52.94%)	25.00 (56.82%)
Yes	66.00 (36.07%)	7.00 (16.67%)	16.00 (34.78%)	24.00 (47.06%)	19.00 (43.18%)
Renal dysfunction						<0.001
No	123.00 (67.21%)	37.00 (88.10%)	34.00 (73.91%)	30.00 (58.82%)	22.00 (50.00%)
Yes	60.00 (32.79%)	5.00 (11.90%)	12.00 (26.09%)	21.00 (41.18%)	22.00 (50.00%)
Leukemia						<0.001
No	146.00 (79.78%)	42.00 (100.00%)	38.00 (82.61%)	39.00 (76.47%)	27.00 (61.36%)
Yes	37.00 (20.22%)	0.00 (0.00%)	8.00 (17.39%)	12.00 (23.53%)	17.00 (38.64%)
Atrial fibrillation (AF)						0.624
No	132.00 (72.13%)	33.00 (78.57%)	34.00 (73.91%)	34.00 (66.67%)	31.00 (70.45%)
Yes	51.00 (27.87%)	9.00 (21.43%)	12.00 (26.09%)	17.00 (33.33%)	13.00 (29.55%)
Coronary artery disease (CAD)						0.002
No	128.00 (69.95%)	33.00 (78.57%)	37.00 (80.43%)	37.00 (72.55%)	21.00 (47.73%)
Yes	55.00 (30.05%)	9.00 (21.43%)	9.00 (19.575)	14.00 (27.45%)	23.00 (52.27%)
Hypertension (HTN)						0.136
No	82.00 (44.81%)	16.00 (38.1%)	17.00 (36.96%)	23.00 (45.1%)	26.00 (59.09%)
Yes	101.00 (55.19%)	26.00 (61.9%)	29.00 (63.04%)	28.00 (54.9%)	18.00 (40.91%)
Acute kidney injury (AKI)						< 0.001
No	123.00 (67.21%)	37.00 (88.1%)	34.00 (73.91%)	30.00 (58.82%)	22.00 (50%)
Yes	60.00 (32.79%)	5.00 (11.9%)	12.00 (26.09%)	21.00 (41.18%)	22.00 (50%)
Liver cirrhosis (LC)						0.767
No	178.00 (97.27%)	42.00 (100%)	44.00 (95.65%)	49.00 (96.08%)	43.00 (97.73)%
Yes	5.00 (2.73%)	0.00 (0%)	2.00 (4.35%)	2.00 (3.92%)	1.00 (2.27%)
Hepatitis						0.194
No	175.00 (95.63%)	42.00 (100.00%)	42.00 (91.30%)	48.00 (94.12%)	43.00 (97.73%)
Yes	8.00 (4.37%)	0.00 (0.00%)	4.00 (8.70%)	3.00 (5.88%)	1.00 (2.27%)
Chronic kidney disease (CKD)						0.437
No	152.00 (83.06%)	36.00 (85.71%)	41.00 (89.13%)	41.00 (80.39%)	34.00 (77.27%)
Yes	31.00 (16.94%)	6.00 (14.29%)	5.00 (10.87%)	10.00 (19.61%)	10.00 (22.73%)
Malignancy (CA)						0.085
No	159.00 (86.89%)	41.00 (97.62%)	40.00 (86.96%)	43.00 (84.31%)	35.00 (79.55%)
Yes	24.00 (13.11%)	1.00 (2.38%)	6.00 (13.04%)	8.00 (15.69%)	9.00 (20.45%)
Hyperlipidemia (HLD)						0.887
No	92.00 (50.27%)	19.00 (45.24%)	24.00 (52.17%)	27.00 (52.94%)	22.00 (50.00%)
Yes	91.00 (49.73%)	23.00 (54.76%)	22.00 (47.83%)	24.00 (47.06%)	22.00 (50.00%)
Heart failure (HF)						0.07
No	135.00 (73.77%)	37.00 (88.1%)	34.00 (73.91%)	36.00 (70.59%)	28.00 (63.64%)
Yes	48.00 (26.23%)	5.00 (11.9%)	12.00 (26.09%)	15.00 (29.41%)	16.00 (36.36%)
Myocardial infarction (MI)						0.015
No	161.00 (87.98%)	40.00 (95.24%)	43.00 (93.48%)	45.00 (88.24%)	33.00 (75.00%)
Yes	22.00 (12.02%)	2.00 (4.76%)	3.00 (6.52%)	6.00 (11.76%)	11.00 (25.00%)
Lschemic heart disease (IHD)						0.012
No	115.00 (62.84%)	30.00 (71.43%)	34.00 (73.91%)	32.00 (62.75%)	19.00 (43.18%)
Yes	68.00 (37.16%)	12.00 (28.57%)	12.00 (26.09%)	19.00 (37.25%)	25.00 (56.82%)
Chronic obstructive pulmonary disease (COPD)						0.42
No	163.00 (89.07%)	39.00 (92.86%)	38.00 (82.61%)	47.00 (92.16%)	39.00 (88.64%)
Yes	20.00 (10.93%)	3.00 (7.14%)	8.00 (17.39%)	4.00 (7.84%)	5.00 (11.36%)
COVID-19						1
No	183.00 (100%)	42.00 (100%)	46.00 (100%)	51.00 (100%)	44.00 (100%)
Yes
Laboratory result at 1st day
Hematocrit	34.80 (29.53 - 39.95)	37.80 (31.30 - 42.50)	37.53 (29.54 - 41.30)	33.57 (27.65 - 38.50)	33.34 (28.15 - 37.85)	0.018
Hemoglobin	11.30 (9.63 - 13.40)	12.10 (10.17 - 14.00)	12.60 (9.70 - 13.75)	10.40 (9.33 - 12.80)	10.68 (8.73 - 12.75)	0.023
Red Cell Distribution Width (RDW)	14.16 (13.40 - 15.60)	13.75 (12.90 - 14.65)	14.00 (13.15 - 14.83)	14.20 (13.50 - 15.95)	14.49 (13.70 - 15.58)	0.072
Red blood cell count	3.86 (3.27 - 4.45)	4.03 (3.59 - 4.59)	4.07 (3.22 - 4.57)	3.65 (3.10 - 4.31)	3.66 (3.16 - 4.36)	0.03
Anion gap	14.50 (13.00 - 16.33)	14.00 (12.75 - 16.00)	15.00 (13.00 - 16.33)	14.00 (12.67 - 16.00)	15.00 (13.00 - 17.92)	0.111
Total calcium	8.54 (8.10 - 9.00)	8.70 (8.35 - 9.10)	8.59 (8.30 - 9.00)	8.50 (8.10 - 9.20)	8.39 (7.98 - 8.89)	0.159
Chloride	104.60 (101.80 - 107.00)	105.00 (102.00 - 107.00)	104.59 (101.00 - 106.00)	104.86 (102.00 - 107.33)	104.00 (100.34 - 107.75)	0.929
Potassium	4.10 (3.70 - 4.50)	4.00 (3.70 - 4.40)	4.18 (3.73 - 4.40)	4.10 (3.80 - 4.50)	4.16 (3.86 - 4.68)	0.525
Sodium	139.00 (136.86 - 141.33)	139.00 (137.00 - 142.00)	139.00 (136.60 - 142.00)	139.00 (137.50 - 142.00)	138.00 (136.25 - 140.13)	0.451
Magnesium	1.97 (1.80 - 2.13)	2.04 (1.80 - 2.13)	2.00 (1.90 - 2.15)	1.95 (1.76 - 2.17)	1.86 (1.70 - 2.10)	0.064
Bicarbonate	22.00 (20.00 - 24.00)	23.00 (21.33 - 25.00)	22.75 (21.00 - 24.00)	22.00 (20.00 - 23.67)	21.00 (18.09 - 23.00)	0.003
Platelet count	206.14 (160.50 - 270.50)	227.00 (170.50 - 288.00)	201.50 (148.00 - 253.00)	194.67 (144.00 - 270.50)	210.50 (166.83 - 264.75)	0.337
White blood cell count	10.75 (8.60 - 14.25)	9.15 (7.20 - 10.65)	10.95 (8.10 - 15.60)	12.83 (9.45 - 15.80)	11.80 (9.98 - 15.12)	<0.001
Glucose	132.00 (106.00 - 167.50)	106.00 (97.00 - 126.00)	133.50 (109.00 - 158.00)	132.50 (106.00 - 167.50)	172.84 (140.00 - 219.88)	<0.001
International Normalized Ratio (INR)	1.20 (1.10 - 1.40)	1.12 (1.00 - 1.38)	1.20 (1.10 - 1.40)	1.30 (1.13 - 1.45)	1.25 (1.13 - 1.41)	0.067
Partial Thromboplastin Time (PTT)	29.70 (26.60 - 38.10)	29.03 (26.10 - 35.00)	28.98 (26.30 - 33.55)	32.40 (27.18 - 49.83)	30.33 (27.00 - 36.63)	0.349
Mean Corpuscular Hemoglobin Concentration (MCHC)	32.80 (31.80 - 33.83)	32.98 (31.80 - 34.00)	32.98 (32.25 - 33.90)	32.80 (31.30 - 33.63)	32.57 (31.58 - 33.70)	0.356
Prothrombin Time (PT)	13.40 (12.10 - 15.50)	12.60 (11.30 - 14.84)	13.65 (12.15 - 15.35)	14.10 (12.40 - 15.97)	13.88 (12.50 - 15.58)	0.097
Creatinine	0.90 (0.80 - 1.30)	0.80 (0.70 - 1.00)	0.93 (0.80 - 1.20)	0.95 (0.80 - 1.60)	1.03 (0.78 - 1.54)	0.025
Blood Urea Nitrogen (BUN)	18.00 (12.67 - 26.83)	13.85 (11.00 - 21.50)	17.75 (14.00 - 27.80)	19.50 (12.50 - 33.00)	19.50 (14.00 - 30.17)	0.033
Mean Corpuscular Hemoglobin (MCH)	30.12 (28.30 - 31.50)	29.98 (27.70 - 31.60)	30.50 (28.80 - 31.90)	29.80 (28.15 - 30.65)	30.00 (28.21 - 31.53)	0.32
Procedure at 1st day
Continuous Renal Replacement Therapy (CRRT)						0.427
No	176.00 (96.17%)	42.00 (100.00%)	44.00 (95.65%)	49.00 (96.08%)	41.00 (93.18%)
Yes	7.00 (3.83%)	0.00 (0.00%)	2.00 (4.35%)	2.00 (3.92%)	3.00 (6.82%)
Mechanical ventilation						<0.001
No	45.00 (24.59%)	21.00 (50.00%)	7.00 (15.22%)	11.00 (21.57%)	6.00 (13.64%)
Yes	138.00 (75.41%)	21.00 (50.00%)	39.00 (84.78%)	40.00 (78.43%)	38.00 (86.36%)
Medication at 1st day
Antibiotics						<0.001
No	48.00 (26.23%)	23.00 (54.76%)	9.00 (19.57%)	12.00 (23.53%)	4.00 (9.09%)
Yes	135.00 (73.77%)	19.00 (45.24%)	37.00 (80.43%)	39.00 (76.47%)	40.00 (90.91%)
Nephrotoxic drugs						0.364
No	14.00 (7.65%)	3.00 (7.14%)	2.00 (4.35%)	3.00 (5.88%)	6.00 (13.64%)
Yes	169.00 (92.35%)	39.00 (92.86%)	44.00 (95.65%)	48.00 (94.12%)	38.00 (86.36%)
Glucocorticoids						0.017
No	146.00 (79.78%)	40.00 (95.24%)	37.00 (80.43%)	39.00 (76.47%)	30.00 (68.18%)
Yes	37.00 (20.22%)	2.00 (4.76%)	9.00 (19.57%)	12.00 (23.53%)	14.00 (31.82%)
Vasopressors						0.003
No	100.00 (54.64%)	32.00 (76.19%)	27.00 (58.70%)	24.00 (47.06%)	17.00 (38.64%)
Yes	83.00 (45.36%)	10.00 (23.81%)	19.00 (41.30%)	27.00 (52.94%)	27.00 (61.36%)
Beta blockers						0.096
No	47.00 (25.68%)	15.00 (35.71%)	7.00 (15.22%)	16.00 (31.37%)	9.00 (20.45%)
Yes	136.00 (74.32%)	27.00 (64.29%)	39.00 (84.78%)	35.00 (68.63%)	35.00 (79.55%)
Statins						0.184
No	137.00 (74.86%)	35.00 (83.33%)	31.00 (67.39%)	41.00 (80.39%)	30.00 (68.18%)
Yes	46.00 (25.14%)	7.00 (16.67%)	15.00 (32.61%)	10.00 (19.61%)	14.00 (31.82%)
Antiplatelet agents						0.254
No	47.00 (25.68%)	7.00 (16.67%)	10.00 (21.74%)	17.00 (33.33%)	13.00 (29.55%)
Yes	136.00 (74.32%)	35.00 (83.33%)	36.00 (78.26%)	34.00 (66.67%)	31.00 (70.45%)
Insulin						0.156
No	44.00 (24.04%)	11.00 (26.19%)	13.00 (28.26%)	15.00 (29.41%)	5.00 (11.36%)
Yes	139.00 (75.96%)	31.00 (73.81%)	33.00 (71.74%)	36.00 (70.59%)	39.00 (88.64%)
Antihypertensive drugs						0.03
No	44.00 (24.04%)	17.00 (40.48%)	11.00 (23.91%)	9.00 (17.65%)	7.00 (15.91%)
Yes	139.00 (75.96%)	25.00 (59.52%)	35.00 (76.09%)	42.00 (82.35%)	37.00 (84.09%)
​Prognosis
Hospital day	11.08 (6.19 - 20.26)	7.21 (4.24 - 15.97)	11.90 (7.84 - 16.89)	11.08 (7.00 - 24.84)	13.77 (7.82 - 24.64)	0.006
ICU day	4.13 (2.47 - 8.25)	3.20 (2.09 - 4.68)	4.77 (2.70 - 9.50)	5.58 (2.79 - 10.44)	6.14 (2.83 - 11.30)	0.005
All-cause mortality						0.002
No	94.00 (51.37%)	30.00 (71.43%)	27.00 (58.70%)	22.00 (43.14%)	15.00 (34.09%)
Yes	89.00 (48.63%)	12.00 (28.57%)	19.00 (41.30%)	29.00 (56.86%)	29.00 (65.91%)
In-hospital mortality						0.332
No	166.00 (90.71%)	38.00 (90.48%)	43.00 (93.48%)	48.00 (94.12%)	37.00 (84.09%)
Yes	17.00 (9.29%)	4.00 (9.52%)	3.00 (6.52%)	3.00 (5.88%)	7.00 (15.91%)
ICU mortality						0.266
No	152.00 (83.06%)	38.00 (90.48%)	40.00 (86.96%)	40.00 (78.43%)	34.00 (77.27%)
Yes	31.00 (16.94%)	4.00 (9.52%)	6.00 (13.04%)	11.00 (21.57%)	10.00 (22.73%)
28-day all-cause mortality						<0.001
No	135.00 (73.77%)	39.00 (92.86%)	39.00 (84.78%)	37.00 (72.55%)	20.00 (45.45%)
Yes	48.00 (26.23%)	3.00 (7.14%)	7.00 (15.22%)	14.00 (27.45%)	24.00 (54.55%)
90-day all-cause mortality						<0.001
No	113.00 (61.75%)	35.00 (83.33%)	38.00 (82.61%)	28.00 (54.90%)	12.00 (27.27%)
Yes	70.00 (38.25%)	7.00 (16.67%)	8.00 (17.39%)	23.00 (45.10%)	32.00 (72.73%)
180-day all-cause mortality						<0.001
No	105.00 (57.38%)	35.00 (83.33%)	34.00 (73.91%)	25.00 (49.02%)	11.00 (25.00%)
Yes	78.00 (42.62%)	7.00 (16.67%)	12.00 (26.09%)	26.00 (50.98%)	33.00 (75.00%)
365-day all-cause mortality						<0.001
No	102.00 (55.74%)	35.00 (83.33%)	33.00 (71.74%)	24.00 (47.06%)	10.00 (22.73%)
Yes	81.00 (44.26%)	7.00 (16.67%)	13.00 (28.26%)	27.00 (52.94%)	34.00 (77.27%)
Q1: GV ≤ 10.8%; Q2: 10.8% < GV ≤ 16.27%; Q3:16.27% < GV ≤24.07%; Q4: GV > 24.07% SBP, systolic blood pressure; RR, respiratory rate; HR, heart rate; DBP, diastolic blood pressure; SpO2, peripheral capillary oxygen saturation; SOFA, sequential organ failure assessment; APS, acute physiology score; SIRS, systemic inflammatory response syndrome; SAPS, simplified acute physiology score; OASIS, outcom…

## Sheet: Table S4
Table S3. Lasso regression model coefficient table
28-day all-cause mortality after ICU admission		90-day all-cause mortality after ICU admission		180-day all-cause mortality after ICU admission		365-day all-cause mortality after ICU admission
lambda min	lambda 1se	lambda min	lambda 1se	lambda min	lambda 1se	lambda min	lambda 1se
0.00940144	0.0197153	0.00700078	0.0222669	0.00796815	0.023103	0.00725664	0.0210401
Variable	lambda	Variable	lambda	Variable	lambda	Variable	lambda
CoefName	coeff lamda	CoefName	coeff lamda	CoefName	coeff lamda	CoefName	coeff lamda
(Intercept)	-0.817716	(Intercept)	-1.00068	(Intercept)	-0.922438	(Intercept)	-0.81454
GV	0.00539088	GV	0.0577169	GV	0.0183629	GV	0.0637862
Age	0.507247	Age	0.566957	Age	0.600258	Age	0.622561
Sex	<0.001	Sex	0.0839939	Sex	0.0723129	Sex	0.105859
weight	-0.0383619	weight	-0.103969	weight	-0.141735	weight	-0.182745
Congestive heart failure (CHF)	<0.001	Congestive heart failure (CHF)	<0.001	Congestive heart failure (CHF)	<0.001	Congestive heart failure (CHF)	<0.001
Anemia	-0.313953	Anemia	-0.246221	Anemia	-0.224117	Anemia	-0.158648
Renal dysfunction	0.126225	Renal dysfunction	0.345928	Renal dysfunction	0.371036	Renal dysfunction	0.314412
Leukemia	<0.001	Leukemia	0.252804	Leukemia	0.148347	Leukemia	0.201193
Atrial fibrillation (AF)	<0.001	Atrial fibrillation (AF)	<0.001	Atrial fibrillation (AF)	<0.001	Atrial fibrillation (AF)	<0.001
Coronary artery disease (CAD)	0.0140968	Coronary artery disease (CAD)	0.0652628	Coronary artery disease (CAD)	0.0424749	Coronary artery disease (CAD)	0.0519264
Hypertension (HTN)	<0.001	Hypertension (HTN)	<0.001	Hypertension (HTN)	<0.001	Hypertension (HTN)	-0.00370324
Acute kidney injury (AKI)	<0.001	Acute kidney injury (AKI)	<0.001	Acute kidney injury (AKI)	<0.001	Acute kidney injury (AKI)	<0.001
Liver cirrhosis (LC)	<0.001	Liver cirrhosis (LC)	0.492854	Liver cirrhosis (LC)	0.437367	Liver cirrhosis (LC)	0.263221
Hepatitis	-0.106057	Hepatitis	-0.602894	Hepatitis	-0.0670185	Hepatitis	<0.001
Chronic kidney disease (CKD)	<0.001	Chronic kidney disease (CKD)	<0.001	Chronic kidney disease (CKD)	<0.001	Chronic kidney disease (CKD)	<0.001
Malignancy (CA)	0.00908502	Malignancy (CA)	0.104993	Malignancy (CA)	0.00476126	Malignancy (CA)	0.0972886
Hyperlipidemia (HLD)	<0.001	Hyperlipidemia (HLD)	<0.001	Hyperlipidemia (HLD)	-0.0185778	Hyperlipidemia (HLD)	<0.001
Heart failure (HF)	<0.001	Heart failure (HF)	<0.001	Heart failure (HF)	0.0095047	Heart failure (HF)	0.0588303
Myocardial infarction (MI)	0.253141	Myocardial infarction (MI)	0.296532	Myocardial infarction (MI)	0.364145	Myocardial infarction (MI)	0.259457
Chronic obstructive pulmonary disease (COPD)	0.0735391	Chronic obstructive pulmonary disease (COPD)	0.126327	Chronic obstructive pulmonary disease (COPD)	0.16221	Chronic obstructive pulmonary disease (COPD)	0.24765
COVID-19	<0.001	COVID-19	<0.001	COVID-19	<0.001	COVID-19	-0.152126
RR	0.0434275	RR	0.138532	RR	0.0712747	RR	0.0686439
Antibiotics	0.150995	Antibiotics	0.243293	Antibiotics	0.338162	Antibiotics	0.458902
Nephrotoxic drugs	<0.001	Nephrotoxic drugs	0.120265	Nephrotoxic drugs	0.0906883	Nephrotoxic drugs	0.111867
Glucocorticoids	<0.001	Glucocorticoids	<0.001	Glucocorticoids	<0.001	Glucocorticoids	<0.001
Vasopressors	0.326616	Vasopressors	0.287458	Vasopressors	0.227247	Vasopressors	0.0850103
Beta blockers	-0.192262	Beta blockers	-0.110259	Beta blockers	-0.0811253	Beta blockers	<0.001
Statins	-0.3822	Statins	-0.278206	Statins	-0.282847	Statins	-0.253679
Antiplatelet agents	-0.629817	Antiplatelet agents	-0.539688	Antiplatelet agents	-0.491413	Antiplatelet agents	-0.513963
Insulin	<0.001	Insulin	<0.001	Insulin	<0.001	Insulin	<0.001
Antihypertensive drugs	-0.165361	Antihypertensive drugs	-0.103458	Antihypertensive drugs	<0.001	Antihypertensive drugs	-0.099316
Hemoglobin	-0.00183865	Hemoglobin	<0.001	Hemoglobin	<0.001	Hemoglobin	<0.001
RDW	0.134068	RDW	0.196411	RDW	0.249884	RDW	0.2915
Anion gap	0.168585	Anion gap	0.197043	Anion gap	0.142925	Anion gap	0.140721
Total calcium	-0.0491129	Total calcium	<0.001	Total calcium	<0.001	Total calcium	<0.001
Chloride	0.0351951	Chloride	<0.001	Chloride	-0.00834596	Chloride	-0.0157116
Potassium	<0.001	Potassium	<0.001	Potassium	<0.001	Potassium	<0.001
INR	0.0594605	INR	0.089151	INR	0.0718642	INR	0.0672438
PTT	<0.001	PTT	-0.0379885	PTT	-0.0330782	PTT	-0.0241792
MCHC	<0.001	MCHC	-0.0163304	MCHC	-0.0431939	MCHC	-0.0413685
Magnesium	-0.0553713	Magnesium	-0.102538	Magnesium	-0.0980656	Magnesium	-0.105919
Bicarbonate	-0.021095	Bicarbonate	<0.001	Bicarbonate	0.0227194	Bicarbonate	0.066341
SOFA	0.173794	SOFA	0.159112	SOFA	0.17091	SOFA	0.145463
CRRT	<0.001	CRRT	0.0471889	CRRT	<0.001	CRRT	<0.001
Mechanical ventilation	0.164449	Mechanical ventilation	0.222662	Mechanical ventilation	0.219042	Mechanical ventilation	0.243339
HR	0.0614703	HR	0.0114769	HR	0.0354197	HR	0.0223364
DBP	-0.00517953	DBP	-0.0336663	DBP	-0.0603756	DBP	-0.046375
Temperature	<0.001	Temperature	<0.001	Temperature	<0.001	Temperature	<0.001
Platelet count	<0.001	Platelet count	<0.001	Platelet count	<0.001	Platelet count	-0.0284036
White blood cell count	0.202896	White blood cell count	0.177651	White blood cell count	0.173657	White blood cell count	0.183766
Glucose	0.100246	Glucose	0.0124602	Glucose	0.0563607	Glucose	0.0868397
BUN	0.0731131	BUN	<0.001	BUN	0.00395718	BUN	0.041323
MCH	0.0462112	MCH	0.0649609	MCH	0.0823435	MCH	0.0959425
SpO2	0.103651	SpO2	0.133511	SpO2	0.1256	SpO2	0.150035

## Sheet: Table S5
Table S5. Optimal risk stratification cut-off points for GV on mortality outcomes
Time_Point(days)	Best_Cutoff	Statistic	Samples
28	30.696	7.336	2788
90	19.349	9.104	2788
180	19.349	8.963	2788
365	16.025	9.202	2788

## Sheet: Table S6
Table S6. Association of the optimal risk stratification cut-off point and mortality outcomes
Outcome	Number(%)	HR (95%CI)	P
original cohort
28-day all-cause mortality after ICU admission
Group
<=30%	2380 (85.4)
>30%	408 (14.6)	1.411 (1.17, 1.701)	<0.001
90-day all-cause mortality after ICU admission
Group
<=20%	1788 (64.1)
>20%	1000 (35.9)	1.298 (1.129, 1.492)	<0.001
180-day all-cause mortality after ICU admission
Group
<=20%	1788 (64.1)
>20%	1000 (35.9)	1.256 (1.101, 1.434)	0.001
365-day all-cause mortality after ICU admission
Group
<=15%	1221 (43.8)
>15%	1567 (56.2)	1.29 (1.133, 1.468)	<0.001
validation cohort
28-day all-cause mortality after ICU admission
Group
<=30%	160.00 (87.40)
>30%	23.00 (12.60)	4.34 (2.09, 9.04)	<0.001
90-day all-cause mortality after ICU admission
Group
<=20%	121.00 (66.10)
>20%	62.00 (33.90)	3.14 (1.83, 5.37)	<0.001
180-day all-cause mortality after ICU admission
Group
<=20%	121.00 (66.10)
>20%	62.00 (33.90)	2.69 (1.61, 4.49)	<0.001
365-day all-cause mortality after ICU admission
Group
<=15%	81.00 (44.30)
>15%	102.00 (55.7)	3.45 (1.96, 6.06)	<0.001
Q1: GV ≤ 10.8%; Q2: 10.8% < GV ≤ 16.27%; Q3:16.27% < GV ≤24.07%; Q4: GV > 24.07% Cox proportional hazards model was adjusted for age, sex, race,vital signs (heart rate, respiratory rate, diastolic blood pressure (DBP)), severity scores (Sequential Organ Failure Assessment (SOFA) score, Glasgow Coma Scale (GCS) score), comorbidities (Chronic kidney disease (CKD), heart failure, Malignancy, Myocard…

## Sheet: Table S7
Table S7. Subgroup analysis for association of glycaemic variability and 28-day ICU mortality.
Subgroups	Count	Percent	Group	HR	KM	P value	P for interaction
Overall	2788	100	GV_QBin=1	Reference	17.8
			GV_QBin=2	1 (0.78, 1.27)	22	0.977
			GV_QBin=3	1.05 (0.83, 1.34)	26.3	0.673
			GV_QBin=4	1.39 (1.1, 1.76)	35.2	0.005
Age							0.305
<65	995	35.7	GV_QBin=1	Reference	7.9
			GV_QBin=2	1.28 (0.72, 2.26)	14.7	0.396
			GV_QBin=3	1.41 (0.8, 2.47)	19.3	0.231
			GV_QBin=4	2.06 (1.18, 3.57)	26.3	0.011
>=65	1793	64.3	GV_QBin=1	Reference	24
			GV_QBin=2	0.89 (0.68, 1.16)	25.7	0.39
			GV_QBin=3	0.97 (0.75, 1.27)	30	0.837
			GV_QBin=4	1.2 (0.92, 1.55)	40	0.183
Sex							0.108
Famale	1341	48.1	GV_QBin=1	Reference	21.3
			GV_QBin=2	0.75 (0.53, 1.07)	20.9	0.112
			GV_QBin=3	0.82 (0.58, 1.15)	25.6	0.239
			GV_QBin=4	1.18 (0.85, 1.62)	36.6	0.323
Male	1447	51.9	GV_QBin=1	Reference	14.9
			GV_QBin=2	1.28 (0.91, 1.81)	22.8	0.161
			GV_QBin=3	1.35 (0.95, 1.91)	26.9	0.095
			GV_QBin=4	1.63 (1.15, 2.31)	33.5	0.006
Race							0.538
other	1192	42.8	GV_QBin=1	Reference	19.1
			GV_QBin=2	0.99 (0.68, 1.43)	24.9	0.947
			GV_QBin=3	0.98 (0.68, 1.41)	29.5	0.928
			GV_QBin=4	1.16 (0.81, 1.66)	35.2	0.413
white	1596	57.2	GV_QBin=1	Reference	16.9
			GV_QBin=2	0.97 (0.7, 1.35)	19.8	0.864
			GV_QBin=3	1.09 (0.79, 1.51)	23.8	0.601
			GV_QBin=4	1.57 (1.14, 2.15)	35.1	0.005
Atrial fibrillation (AF)							0.851
No	2053	73.6	GV_QBin=1	Reference	16.4
			GV_QBin=2	0.96 (0.71, 1.28)	19.8	0.773
			GV_QBin=3	1.07 (0.8, 1.43)	25.8	0.629
			GV_QBin=4	1.43 (1.08, 1.89)	33.5	0.013
Yes	735	26.4	GV_QBin=1	Reference	22.6
			GV_QBin=2	1.02 (0.66, 1.59)	27.7	0.92
			GV_QBin=3	0.95 (0.61, 1.48)	27.3	0.816
			GV_QBin=4	1.36 (0.88, 2.1)	39.7	0.168
Coronary artery disease (CAD)							0.379
No	2019	72.4	GV_QBin=1	Reference	16.6
			GV_QBin=2	1.02 (0.77, 1.36)	21.7	0.884
			GV_QBin=3	0.99 (0.74, 1.33)	23.6	0.956
			GV_QBin=4	1.48 (1.12, 1.96)	36	0.006
Yes	769	27.6	GV_QBin=1	Reference	21.9
			GV_QBin=2	0.91 (0.57, 1.45)	22.6	0.684
			GV_QBin=3	1.12 (0.72, 1.75)	33.2	0.612
			GV_QBin=4	1.15 (0.74, 1.77)	33.6	0.534
Hypertension (HTN)							0.692
No	1427	51.2	GV_QBin=1	Reference	17.6
			GV_QBin=2	1.08 (0.76, 1.53)	22.1	0.67
			GV_QBin=3	1.24 (0.88, 1.74)	28.7	0.223
			GV_QBin=4	1.47 (1.05, 2.07)	34.9	0.025
Yes	1361	48.8	GV_QBin=1	Reference	17.9
			GV_QBin=2	0.94 (0.67, 1.32)	21.8	0.722
			GV_QBin=3	0.88 (0.62, 1.24)	23.5	0.453
			GV_QBin=4	1.31 (0.94, 1.82)	35.5	0.109
Chronic kidney disease (CKD)							0.074
No	2249	80.7	GV_QBin=1	Reference	16.2
			GV_QBin=2	1.07 (0.82, 1.41)	21.6	0.608
			GV_QBin=3	1.08 (0.82, 1.42)	25.3	0.571
			GV_QBin=4	1.56 (1.19, 2.04)	35	0.001
Yes	539	19.3	GV_QBin=1	Reference	28.6
			GV_QBin=2	0.68 (0.39, 1.18)	23.7	0.17
			GV_QBin=3	0.79 (0.47, 1.32)	30	0.368
			GV_QBin=4	0.82 (0.5, 1.36)	35.6	0.438
Malignancy (CA)							0.544
No	2422	86.9	GV_QBin=1	Reference	17.2
			GV_QBin=2	0.94 (0.72, 1.22)	20.8	0.625
			GV_QBin=3	0.99 (0.76, 1.29)	24.8	0.921
			GV_QBin=4	1.37 (1.06, 1.77)	34.7	0.017
Yes	366	13.1	GV_QBin=1	Reference	21.6
			GV_QBin=2	1.29 (0.71, 2.35)	29.2	0.399
			GV_QBin=3	1.35 (0.74, 2.45)	35.4	0.331
			GV_QBin=4	1.46 (0.79, 2.7)	38.4	0.23
Hyperlipidemia (HLD)							0.687
No	1528	54.8	GV_QBin=1	Reference	16.8
			GV_QBin=2	1.17 (0.84, 1.64)	23.3	0.342
			GV_QBin=3	1.34 (0.96, 1.86)	28.5	0.084
			GV_QBin=4	1.72 (1.24, 2.39)	35.9	0.001
Yes	1260	45.2	GV_QBin=1	Reference	18.9
			GV_QBin=2	0.84 (0.58, 1.2)	20.3	0.329
			GV_QBin=3	0.84 (0.58, 1.2)	23.3	0.336
			GV_QBin=4	1.1 (0.78, 1.55)	34.3	0.589
Heart failure (HF)							0.318
No	2023	72.6	GV_QBin=1	Reference	15.8
			GV_QBin=2	1.07 (0.8, 1.43)	20.9	0.627
			GV_QBin=3	1.02 (0.76, 1.36)	23.3	0.916
			GV_QBin=4	1.48 (1.12, 1.98)	34.4	0.007
Yes	765	27.4	GV_QBin=1	Reference	26.5
			GV_QBin=2	0.78 (0.49, 1.22)	24.9	0.271
			GV_QBin=3	1.01 (0.67, 1.54)	33.2	0.949
			GV_QBin=4	1.12 (0.74, 1.69)	36.7	0.596
Myocardial infarction (MI)							0.499
No	2495	89.5	GV_QBin=1	Reference	16.6
			GV_QBin=2	1 (0.77, 1.29)	20.8	0.978
			GV_QBin=3	1.07 (0.82, 1.38)	24.8	0.625
			GV_QBin=4	1.43 (1.11, 1.84)	34.5	0.006
Yes	293	10.5	GV_QBin=1	Reference	34
			GV_QBin=2	0.65 (0.32, 1.29)	32.4	0.214
			GV_QBin=3	0.84 (0.43, 1.66)	38.4	0.621
			GV_QBin=4	0.95 (0.5, 1.79)	39.2	0.87
Chronic obstructive pulmonary disease (COPD)							0.405
No	2493	89.4	GV_QBin=1	Reference	17.5
			GV_QBin=2	0.96 (0.74, 1.24)	20.9	0.739
			GV_QBin=3	1.07 (0.83, 1.38)	26.2	0.603
			GV_QBin=4	1.38 (1.07, 1.77)	33.8	0.012
Yes	295	10.6	GV_QBin=1	Reference	21.2
			GV_QBin=2	1.37 (0.64, 2.94)	31.1	0.422
			GV_QBin=3	0.85 (0.38, 1.88)	26.9	0.687
			GV_QBin=4	1.26 (0.59, 2.69)	44	0.544
Q1: GV ≤ 10.8%; Q2: 10.8% < GV ≤ 16.27%; Q3:16.27% < GV ≤24.07%; Q4: GV > 24.07% Cox proportional hazards model was adjusted for age, sex, race,vital signs (heart rate, respiratory rate, diastolic blood pressure (DBP)), severity scores (Sequential Organ Failure Assessment (SOFA) score, Glasgow Coma Scale (GCS) score), comorbidities (Chronic kidney disease (CKD), heart failure, Malignancy, Myocard…

## Sheet: Table S8
Table S8. Subgroup analysis for association of glycaemic variability and 90-day ICU mortality.
Subgroups	Count	Percent	Group	HR	KM	P value	P for interaction
Overall	2788	100	GV_QBin=1	Reference	22.2
			GV_QBin=2	1.07 (0.86, 1.33)	28.6	0.539
			GV_QBin=3	1.25 (1.01, 1.54)	36.9	0.041
			GV_QBin=4	1.58 (1.29, 1.95)	45.8	<0.001
Age							0.149
<65	995	35.7	GV_QBin=1	Reference	9.7
			GV_QBin=2	1.24 (0.75, 2.07)	18.5	0.402
			GV_QBin=3	1.63 (0.99, 2.66)	28	0.054
			GV_QBin=4	2.22 (1.36, 3.61)	34	0.001
>=65	1793	64.3	GV_QBin=1	Reference	30
			GV_QBin=2	0.98 (0.77, 1.24)	33.8	0.868
			GV_QBin=3	1.14 (0.9, 1.44)	41.6	0.264
			GV_QBin=4	1.39 (1.1, 1.76)	52.2	0.005
Sex							0.083
Famale	1341	48.1	GV_QBin=1	Reference	26.2
			GV_QBin=2	0.85 (0.63, 1.16)	27.8	0.299
			GV_QBin=3	0.95 (0.71, 1.28)	35.7	0.747
			GV_QBin=4	1.34 (1.01, 1.79)	47.7	0.042
Male	1447	51.9	GV_QBin=1	Reference	18.8
			GV_QBin=2	1.32 (0.97, 1.8)	29.1	0.073
			GV_QBin=3	1.63 (1.21, 2.21)	38	0.002
			GV_QBin=4	1.84 (1.36, 2.51)	43.6	<0.001
Race							0.717
other	1192	42.8	GV_QBin=1	Reference	22.7
			GV_QBin=2	1.13 (0.81, 1.57)	31.4	0.484
			GV_QBin=3	1.24 (0.9, 1.72)	39.4	0.186
			GV_QBin=4	1.47 (1.07, 2.03)	46.3	0.018
white	1596	57.2	GV_QBin=1	Reference	21.9
			GV_QBin=2	1.01 (0.76, 1.34)	26.5	0.944
			GV_QBin=3	1.24 (0.93, 1.64)	34.9	0.136
			GV_QBin=4	1.65 (1.25, 2.17)	45.3	<0.001
Atrial fibrillation (AF)							0.95
No	2053	73.6	GV_QBin=1	Reference	20.5
			GV_QBin=2	1.04 (0.8, 1.34)	26.1	0.782
			GV_QBin=3	1.22 (0.95, 1.58)	34.8	0.121
			GV_QBin=4	1.59 (1.24, 2.04)	43.5	<0.001
Yes	735	26.4	GV_QBin=1	Reference	28.4
			GV_QBin=2	1.08 (0.73, 1.59)	35.1	0.706
			GV_QBin=3	1.22 (0.83, 1.78)	42	0.315
			GV_QBin=4	1.57 (1.07, 2.3)	52.2	0.021
Coronary artery disease (CAD)							0.188
No	2019	72.4	GV_QBin=1	Reference	20.3
			GV_QBin=2	1.13 (0.88, 1.46)	28.2	0.342
			GV_QBin=3	1.21 (0.94, 1.56)	33.1	0.143
			GV_QBin=4	1.71 (1.33, 2.2)	46.1	<0.001
Yes	769	27.6	GV_QBin=1	Reference	29
			GV_QBin=2	0.9 (0.59, 1.35)	29.8	0.606
			GV_QBin=3	1.25 (0.86, 1.84)	46.4	0.245
			GV_QBin=4	1.21 (0.83, 1.76)	45.2	0.315
Hypertension (HTN)							0.932
No	1427	51.2	GV_QBin=1	Reference	23.9
			GV_QBin=2	1.15 (0.85, 1.55)	30.9	0.361
			GV_QBin=3	1.38 (1.03, 1.84)	40.4	0.032
			GV_QBin=4	1.67 (1.26, 2.23)	48.3	<0.001
Yes	1361	48.8	GV_QBin=1	Reference	20.8
			GV_QBin=2	1.02 (0.74, 1.39)	26.2	0.925
			GV_QBin=3	1.11 (0.82, 1.51)	32.9	0.497
			GV_QBin=4	1.48 (1.09, 2)	42.6	0.012
Chronic kidney disease (CKD)							0.219
No	2249	80.7	GV_QBin=1	Reference	20.5
			GV_QBin=2	1.08 (0.84, 1.37)	26.9	0.557
			GV_QBin=3	1.25 (0.98, 1.59)	35.9	0.066
			GV_QBin=4	1.62 (1.28, 2.06)	43.5	<0.001
Yes	539	19.3	GV_QBin=1	Reference	34.1
			GV_QBin=2	0.9 (0.56, 1.45)	36.8	0.661
			GV_QBin=3	0.96 (0.6, 1.51)	40.7	0.849
			GV_QBin=4	1.15 (0.74, 1.79)	51.5	0.533
Malignancy (CA)							0.774
No	2422	86.9	GV_QBin=1	Reference	21
			GV_QBin=2	1.04 (0.82, 1.31)	27.5	0.77
			GV_QBin=3	1.2 (0.95, 1.52)	35.1	0.12
			GV_QBin=4	1.56 (1.24, 1.96)	44.7	<0.001
Yes	366	13.1	GV_QBin=1	Reference	30.7
			GV_QBin=2	1.21 (0.72, 2.02)	35.4	0.479
			GV_QBin=3	1.44 (0.87, 2.39)	47.9	0.159
			GV_QBin=4	1.63 (0.96, 2.75)	53.5	0.068
Hyperlipidemia (HLD)							0.351
No	1528	54.8	GV_QBin=1	Reference	19.8
			GV_QBin=2	1.26 (0.93, 1.7)	29.2	0.135
			GV_QBin=3	1.56 (1.16, 2.09)	38.9	0.003
			GV_QBin=4	1.97 (1.47, 2.65)	47.3	<0.001
Yes	1260	45.2	GV_QBin=1	Reference	25
			GV_QBin=2	0.91 (0.67, 1.25)	27.7	0.569
			GV_QBin=3	0.99 (0.73, 1.35)	34.2	0.956
			GV_QBin=4	1.24 (0.92, 1.67)	43.9	0.16
Heart failure (HF)							0.181
No	2023	72.6	GV_QBin=1	Reference	18.8
			GV_QBin=2	1.14 (0.88, 1.49)	25.8	0.313
			GV_QBin=3	1.29 (0.99, 1.67)	33.5	0.056
			GV_QBin=4	1.72 (1.33, 2.22)	43.5	<0.001
Yes	765	27.4	GV_QBin=1	Reference	37.1
			GV_QBin=2	0.82 (0.56, 1.2)	36.2	0.314
			GV_QBin=3	1.03 (0.72, 1.47)	44.7	0.865
			GV_QBin=4	1.14 (0.81, 1.62)	50	0.453
Myocardial infarction (MI)							0.148
No	2495	89.5	GV_QBin=1	Reference	20.6
			GV_QBin=2	1.08 (0.86, 1.36)	27.2	0.522
			GV_QBin=3	1.28 (1.02, 1.61)	35.4	0.031
			GV_QBin=4	1.64 (1.31, 2.05)	45	<0.001
Yes	293	10.5	GV_QBin=1	Reference	44.7
			GV_QBin=2	0.67 (0.36, 1.22)	40.8	0.189
			GV_QBin=3	0.87 (0.48, 1.58)	49.3	0.65
			GV_QBin=4	0.97 (0.56, 1.69)	50	0.922
Chronic obstructive pulmonary disease (COPD)							0.22
No	2493	89.4	GV_QBin=1	Reference	21.9
			GV_QBin=2	1.04 (0.83, 1.3)	27.4	0.75
			GV_QBin=3	1.28 (1.03, 1.6)	37	0.029
			GV_QBin=4	1.54 (1.24, 1.92)	43.9	<0.001
Yes	295	10.6	GV_QBin=1	Reference	26.9
			GV_QBin=2	1.41 (0.71, 2.77)	37.8	0.326
			GV_QBin=3	0.91 (0.45, 1.83)	35.9	0.795
			GV_QBin=4	1.52 (0.79, 2.92)	58.2	0.213
Q1: GV ≤ 10.8%; Q2: 10.8% < GV ≤ 16.27%; Q3:16.27% < GV ≤24.07%; Q4: GV > 24.07% Cox proportional hazards model was adjusted for age, sex, race,vital signs (heart rate, respiratory rate, diastolic blood pressure (DBP)), severity scores (Sequential Organ Failure Assessment (SOFA) score, Glasgow Coma Scale (GCS) score), comorbidities (Chronic kidney disease (CKD), heart failure, Malignancy, Myocard…

## Sheet: Table S9
Table S9. Subgroup analysis for association of glycaemic variability and 180-day ICU mortality.
Subgroups	Count	Percent	Group	HR	KM	P value	P for interaction
Overall	2788	100	GV_QBin=1	Reference	25.5
			GV_QBin=2	1.08 (0.88, 1.32)	32.7	0.469
			GV_QBin=3	1.22 (1, 1.49)	40.6	0.046
			GV_QBin=4	1.56 (1.28, 1.89)	49.9	<0.001
Age							0.108
<65	995	35.7	GV_QBin=1	Reference	11.2
			GV_QBin=2	1.19 (0.74, 1.92)	19.7	0.479
			GV_QBin=3	1.63 (1.03, 2.59)	30.5	0.038
			GV_QBin=4	2.23 (1.41, 3.52)	36.8	0.001
>=65	1793	64.3	GV_QBin=1	Reference	34.4
			GV_QBin=2	1 (0.8, 1.25)	39.4	0.974
			GV_QBin=3	1.12 (0.9, 1.39)	46	0.321
			GV_QBin=4	1.38 (1.11, 1.72)	57.1	0.004
Sex							0.086
Famale	1341	48.1	GV_QBin=1	Reference	30
			GV_QBin=2	0.89 (0.67, 1.19)	32.6	0.43
			GV_QBin=3	0.96 (0.72, 1.27)	39.6	0.753
			GV_QBin=4	1.35 (1.03, 1.77)	51.8	0.028
Male	1447	51.9	GV_QBin=1	Reference	21.8
			GV_QBin=2	1.28 (0.96, 1.71)	32.8	0.087
			GV_QBin=3	1.57 (1.18, 2.08)	41.6	0.002
			GV_QBin=4	1.79 (1.34, 2.39)	47.9	<0.001
Race							0.95
other	1192	42.8	GV_QBin=1	Reference	25.2
			GV_QBin=2	1.09 (0.79, 1.49)	33.1	0.61
			GV_QBin=3	1.27 (0.93, 1.73)	43	0.128
			GV_QBin=4	1.54 (1.14, 2.09)	51.4	0.006
white	1596	57.2	GV_QBin=1	Reference	25.8
			GV_QBin=2	1.06 (0.81, 1.37)	32.4	0.686
			GV_QBin=3	1.17 (0.9, 1.52)	38.7	0.228
			GV_QBin=4	1.54 (1.19, 1.99)	48.7	0.001
Atrial fibrillation (AF)							0.908
No	2053	73.6	GV_QBin=1	Reference	23.4
			GV_QBin=2	1.04 (0.82, 1.33)	29.6	0.751
			GV_QBin=3	1.17 (0.92, 1.48)	37.2	0.213
			GV_QBin=4	1.55 (1.22, 1.96)	47.2	<0.001
Yes	735	26.4	GV_QBin=1	Reference	32.9
			GV_QBin=2	1.1 (0.76, 1.58)	40.8	0.616
			GV_QBin=3	1.26 (0.89, 1.8)	48.8	0.198
			GV_QBin=4	1.55 (1.09, 2.22)	57.6	0.016
Coronary artery disease (CAD)							0.206
No	2019	72.4	GV_QBin=1	Reference	23.2
			GV_QBin=2	1.15 (0.91, 1.45)	32.3	0.25
			GV_QBin=3	1.2 (0.94, 1.52)	36.9	0.138
			GV_QBin=4	1.66 (1.31, 2.11)	49.4	<0.001
Yes	769	27.6	GV_QBin=1	Reference	33.5
			GV_QBin=2	0.88 (0.6, 1.3)	33.9	0.529
			GV_QBin=3	1.21 (0.85, 1.74)	50	0.288
			GV_QBin=4	1.22 (0.86, 1.73)	50.8	0.257
Hypertension (HTN)							0.787
No	1427	51.2	GV_QBin=1	Reference	27
			GV_QBin=2	1.16 (0.87, 1.54)	34.8	0.304
			GV_QBin=3	1.42 (1.08, 1.87)	45.5	0.012
			GV_QBin=4	1.71 (1.3, 2.24)	53.2	<0.001
Yes	1361	48.8	GV_QBin=1	Reference	24.3
			GV_QBin=2	1.03 (0.77, 1.38)	30.5	0.833
			GV_QBin=3	1.03 (0.77, 1.37)	35.1	0.853
			GV_QBin=4	1.41 (1.06, 1.88)	45.8	0.018
Chronic kidney disease (CKD)							0.37
No	2249	80.7	GV_QBin=1	Reference	23.4
			GV_QBin=2	1.09 (0.87, 1.36)	30.9	0.477
			GV_QBin=3	1.2 (0.96, 1.51)	38.8	0.11
			GV_QBin=4	1.55 (1.24, 1.94)	46.5	<0.001
Yes	539	19.3	GV_QBin=1	Reference	39.6
			GV_QBin=2	0.89 (0.57, 1.38)	42.1	0.596
			GV_QBin=3	1 (0.65, 1.53)	47.9	0.993
			GV_QBin=4	1.23 (0.82, 1.85)	58.8	0.322
Malignancy (CA)							0.892
No	2422	86.9	GV_QBin=1	Reference	24.5
			GV_QBin=2	1.04 (0.84, 1.3)	31.6	0.704
			GV_QBin=3	1.19 (0.95, 1.47)	38.9	0.126
			GV_QBin=4	1.53 (1.23, 1.89)	48.6	<0.001
Yes	366	13.1	GV_QBin=1	Reference	33
			GV_QBin=2	1.27 (0.77, 2.08)	39.6	0.348
			GV_QBin=3	1.46 (0.89, 2.38)	51	0.13
			GV_QBin=4	1.72 (1.04, 2.84)	59.3	0.035
Hyperlipidemia (HLD)							0.47
No	1528	54.8	GV_QBin=1	Reference	23.6
			GV_QBin=2	1.24 (0.94, 1.64)	33.9	0.131
			GV_QBin=3	1.46 (1.11, 1.92)	42.4	0.007
			GV_QBin=4	1.89 (1.44, 2.49)	52.4	<0.001
Yes	1260	45.2	GV_QBin=1	Reference	27.7
			GV_QBin=2	0.93 (0.69, 1.25)	31.3	0.623
			GV_QBin=3	1.02 (0.76, 1.36)	38.2	0.903
			GV_QBin=4	1.24 (0.93, 1.64)	47	0.144
Heart failure (HF)							0.123
No	2023	72.6	GV_QBin=1	Reference	21.6
			GV_QBin=2	1.15 (0.9, 1.48)	29.5	0.25
			GV_QBin=3	1.22 (0.95, 1.56)	35.8	0.119
			GV_QBin=4	1.67 (1.31, 2.12)	47.3	<0.001
Yes	765	27.4	GV_QBin=1	Reference	42.4
			GV_QBin=2	0.83 (0.58, 1.18)	41.6	0.299
			GV_QBin=3	1.08 (0.77, 1.51)	51.9	0.652
			GV_QBin=4	1.15 (0.83, 1.6)	55	0.391
Myocardial infarction (MI)							0.069
No	2495	89.5	GV_QBin=1	Reference	23.5
			GV_QBin=2	1.09 (0.88, 1.36)	31.2	0.42
			GV_QBin=3	1.26 (1.02, 1.56)	38.9	0.036
			GV_QBin=4	1.62 (1.31, 2)	49.1	<0.001
Yes	293	10.5	GV_QBin=1	Reference	53.2
			GV_QBin=2	0.67 (0.38, 1.17)	46.5	0.159
			GV_QBin=3	0.86 (0.49, 1.49)	54.8	0.584
			GV_QBin=4	0.95 (0.57, 1.59)	54.9	0.843
Chronic obstructive pulmonary disease (COPD)							0.184
No	2493	89.4	GV_QBin=1	Reference	25
			GV_QBin=2	1.03 (0.83, 1.28)	31	0.759
			GV_QBin=3	1.25 (1.01, 1.54)	40.4	0.037
			GV_QBin=4	1.53 (1.24, 1.88)	48.3	<0.001
Yes	295	10.6	GV_QBin=1	Reference	32.7
			GV_QBin=2	1.47 (0.79, 2.72)	47.3	0.224
			GV_QBin=3	0.95 (0.5, 1.8)	42.3	0.881
			GV_QBin=4	1.46 (0.8, 2.68)	60.4	0.22
Q1: GV ≤ 10.8%; Q2: 10.8% < GV ≤ 16.27%; Q3:16.27% < GV ≤24.07%; Q4: GV > 24.07% Cox proportional hazards model was adjusted for age, sex, race,vital signs (heart rate, respiratory rate, diastolic blood pressure (DBP)), severity scores (Sequential Organ Failure Assessment (SOFA) score, Glasgow Coma Scale (GCS) score), comorbidities (Chronic kidney disease (CKD), heart failure, Malignancy, Myocard…

[truncated: 6 more sheets: Table S10, Table S11, Table S12, Table S13, Table S14, Table S15]
